# Supplementary material for: Camel Grass Phenolic Compounds: Targeting Inflammation and Neurologically Related Conditions
Source: Molecules. 2022 Nov 9;27(22):7707. doi: 10.3390/molecules27227707 (PMC9694793; doi:10.3390/molecules27227707)
Supplement: Supplementary file 1 [file molecules-27-07707-s001.zip]

Archive with 1 entries (1 files):
- molecules-1996243-supplementary.pdf
